# Supplementary material for: The Effect of Temperature over the Growth and Biofilm Formation of the Thermotolerant Aspergillus flavus
Source: J Fungi (Basel). 2025 Jan 10;11(1):53. doi: 10.3390/jof11010053 (PMC11766932; doi:10.3390/jof11010053)
Supplement: Supplementary file 1 [file jof-11-00053-s001.zip]

Archive with 1 entries (1 files):
- jof-3357453-supplementary.pdf
